# Supplementary material for: An Overview of Instruments to Assess Vulnerability in Healthcare: A Scoping Review
Source: Healthcare (Basel). 2025 Sep 8;13(17):2251. doi: 10.3390/healthcare13172251 (PMC12427976; doi:10.3390/healthcare13172251)
Supplement: Supplementary file 1 [file healthcare-13-02251-s001.zip]

Archive with 1 entries (1 files):
- healthcare-3769939-supplementary.pdf
